# Supplementary material for: Hematological Toxicities with PARP Inhibitors in Prostate Cancer: A Systematic Review and Meta-Analysis of Phase II/III Randomized Controlled Trials
Source: Cancers (Basel). 2023 Oct 9;15(19):4904. doi: 10.3390/cancers15194904 (PMC10571760; doi:10.3390/cancers15194904)
Supplement: Supplementary file 1 [file cancers-15-04904-s001.zip]

Archive with 1 entries (1 files):
- cancers-2629187-supplementary.pdf
